# Supplementary material for: Epigenetic Regulation of Processes Related to High Level of Fibroblast Growth Factor 21 in Obese Subjects
Source: Genes (Basel). 2021 Feb 21;12(2):307. doi: 10.3390/genes12020307 (PMC7926457; doi:10.3390/genes12020307)
Supplement: Supplementary file 1 [file genes-12-00307-s001.zip]

Archive with 5 entries (4 files):
- genes-1098573-supplementary/
- genes-1098573-supplementary/Figure S1.docx
- genes-1098573-supplementary/Figure S1.pdf
- genes-1098573-supplementary/Supplementary_Table S1.docx
- genes-1098573-supplementary/Supplementary_Table S2.docx
